# Supplementary material for: Genetic and environmental perturbations lead to regulatory decoherence
Source: eLife. 2019 Mar 5;8:e40538. doi: 10.7554/eLife.40538 (PMC6400502; doi:10.7554/eLife.40538)
Supplement: Supplementary file 1. [file elife-40538-supp1.xlsx]

## Sheet: Sheet1
Supplementary file 1. Power to detect simulated correlation QTL using a modified version of CILP (n=1000 for all simulations).
Simulation parameters
(1) Correlation QTL effect1	x	x	x	x	x	x	x	x
(2) Genotype predicts the mean of gene 1 expression levels2 (e.g., through an eQTL or proportion QTL)		x	x		x
(3) Genotype predicts the mean of gene 2 expression levels2			x
(4) Genotype predicts the variance of gene 1 expression levels3 (e.g., through a varQTL)				x	x
(5) A variable that is random with respect to genotype predicts the mean of gene 1 expression levels2 (e.g., through technical, environmental, or cell type heterogeneity effects)						x
(6) A variable that is random with respect to genotype predicts the mean of gene 2 expression levels2						x
(7) A variable that is random with respect to genotype predicts the variance of gene 1 expression levels3 (e.g., through technical, environmental, or cell type heterogeneity effects)							x	x
(8) A variable that is random with respect to genotype predicts the variance of gene 2 expression levels3								x
Results
Power (proportion of true positives detected, p<0.05)	0.9997	0.9929	1	0.3543	0.3405	0.9983	0.3364	0.0772
False positive rate (proportion of true negatives detected, p<0.05)	0.0467	0.0514	1	0.0918	0.0789	0.0506	0.051	0.0509
Simulated effect sizes were as follows: correlation QTL1=0.3, mean effects2=1, variance effects3=10. Abbreviations: eQTL = expression QTL and vQTL = variance QTL.
