# Supplementary material for: Genetic and environmental perturbations lead to regulatory decoherence
Source: eLife. 2019 Mar 5;8:e40538. doi: 10.7554/eLife.40538 (PMC6400502; doi:10.7554/eLife.40538)
Supplement: Supplementary file 2. [file elife-40538-supp2.xlsx]

## Sheet: Sheet1
Supplementary file 2. List of analyzed metabolites and functional annotations (following Nath et al. 2017)
Metabolite measure description	Metabolite measure annotation
Glutamine (mmol/l)	Amino acids
Glycine (mmol/l)	Amino acids
Histidine (mmol/l)	Amino acids
Isoleucine (mmol/l)	Amino acids
Leucine (mmol/l)	Amino acids
Phenylalanine (mmol/l)	Amino acids
Tyrosine (mmol/l)	Amino acids
Valine (mmol/l)	Amino acids
Alanine (mmol/l)	Amino acids
Apolipoprotein A-I (g/l)	Apolipoproteins
Apolipoprotein B (g/l)	Apolipoproteins
Ratio of apolipoprotein B to apolipoprotein A-I	Apolipoproteins
Esterified cholesterol (mmol/l)	Cholesterol
Free cholesterol (mmol/l)	Cholesterol
Total cholesterol HDL (mmol/l)	Cholesterol
Total cholesterol in HDL2 (mmol/l)	Cholesterol
Total cholesterol in HDL3 (mmol/l)	Cholesterol
Total cholesterol LDL (mmol/l)	Cholesterol
Serum total cholesterol (Non-HDL, non-LDL cholesterol) (mmol/l)	Cholesterol
Serum total cholesterol (mmol/l)	Cholesterol
Total cholesterol VLDL (mmol/l)	Cholesterol
22:6, docosahexaenoic acid (mmol/l)	Fatty Acids
Omega-3 fatty acids (mmol/l)	Fatty Acids
Ratio of omega-3 fatty acids to total fatty acids	Fatty Acids
Omega-6 fatty acids (mmol/l)	Fatty Acids
Ratio of omega-6 fatty acids to total fatty acids	Fatty Acids
Ratio of 22:6 docosahexaenoic acid to total fatty acids	Fatty Acids
18:2, linoleic acid (mmol/l)	Fatty Acids
Ratio of 18:2 linoleic acid to total fatty acids	Fatty Acids
Monounsaturated fatty acids; 16:1, 18:1 (mmol/l)	Fatty Acids
Ratio of monounsaturated fatty acids to total fatty acids	Fatty Acids
Polyunsaturated fatty acids (mmol/l)	Fatty Acids
Ratio of polyunsaturated fatty acids to total fatty acids	Fatty Acids
Saturated fatty acids (mmol/l)	Fatty Acids
Ratio of saturated fatty acids to total fatty acids	Fatty Acids
Total fatty acids (mmol/l)	Fatty Acids
Estimated degree of unsaturation (Average number of double bonds in a fatty acid chain)	Fatty Acids
Triglycerides in HDL (mmol/l)	Glycerides and phospholipids
Triglycerides in LDL (mmol/l)	Glycerides and phospholipids
Phosphatidylcholine and other cholines (mmol/l)	Glycerides and phospholipids
Serum total triglycerides (mmol/l)	Glycerides and phospholipids
Sphingomyelins (mmol/l)	Glycerides and phospholipids
Ratio of triglycerides to phosphoglycerides	Glycerides and phospholipids
Total cholines (mmol/l)	Glycerides and phospholipids
Total phosphoglycerides (mmol/l)	Glycerides and phospholipids
Triglycerides in VLDL (mmol/l)	Glycerides and phospholipids
Glycoprotein acetyls, mainly alpha-1-acid glycoprotein (mmol/l)	NA
Mean diameter for HDL particles (nm)	Particle size
Mean diameter for LDL particles (nm)	Particle size
Mean diameter for VLDL particles (nm)	Particle size
Total cholesterol in large HDL (mmol/l)	Lipoproteins (HDL)
Cholesterol esters in large HDL (mmol/l)	Lipoproteins (HDL)
Free cholesterol in large HDL (mmol/l)	Lipoproteins (HDL)
Total lipids in large HDL (mmol/l)	Lipoproteins (HDL)
Concentration of large HDL particles (mol/l)	Lipoproteins (HDL)
Phospholipids in large HDL (mmol/l)	Lipoproteins (HDL)
Triglycerides in large HDL (mmol/l)	Lipoproteins (HDL)
Total cholesterol in medium HDL (mmol/l)	Lipoproteins (HDL)
Cholesterol esters in medium HDL (mmol/l)	Lipoproteins (HDL)
Free cholesterol in medium HDL (mmol/l)	Lipoproteins (HDL)
Total lipids in medium HDL (mmol/l)	Lipoproteins (HDL)
Concentration of medium HDL particles (mol/l)	Lipoproteins (HDL)
Phospholipids in medium HDL (mmol/l)	Lipoproteins (HDL)
Triglycerides in medium HDL (mmol/l)	Lipoproteins (HDL)
Total cholesterol in small HDL (mmol/l)	Lipoproteins (HDL)
Cholesterol esters in small HDL (mmol/l)	Lipoproteins (HDL)
Free cholesterol in small HDL (mmol/l)	Lipoproteins (HDL)
Total lipids in small HDL (mmol/l)	Lipoproteins (HDL)
Concentration of small HDL particles (mmol/l)	Lipoproteins (HDL)
Phospholipids in small HDL (mmol/l)	Lipoproteins (HDL)
Total cholesterol in very large HDL (mmol/l)	Lipoproteins (HDL)
Cholesterol esters in very large HDL (mmol/l)	Lipoproteins (HDL)
Free cholesterol in very large HDL (mmol/l)	Lipoproteins (HDL)
Total lipids in very large HDL (mmol/l)	Lipoproteins (HDL)
Concentration of very large HDL particles (mol/l)	Lipoproteins (HDL)
Phospholipids in very large HDL (mmol/l)	Lipoproteins (HDL)
Triglycerides in very large HDL (mmol/l)	Lipoproteins (HDL)
Triglycerides in small HDL (mmol/l)	Lipoproteins (HDL)
Total cholesterol in IDL (mmol/l)	Lipoproteins (IDL)
Cholesterol esters in IDL (mmol/l)	Lipoproteins (IDL)
Free cholesterol in IDL (mmol/l)	Lipoproteins (IDL)
Total lipids in IDL (mmol/l)	Lipoproteins (IDL)
Concentration of IDL particles (mol/l)	Lipoproteins (IDL)
Phospholipids in IDL (mmol/l)	Lipoproteins (IDL)
Triglycerides in IDL (mmol/l)	Lipoproteins (IDL)
Total cholesterol in large LDL (mmol/l)	Lipoproteins (LDL)
Cholesterol esters in large LDL (mmol/l)	Lipoproteins (LDL)
Free cholesterol in large LDL (mmol/l)	Lipoproteins (LDL)
Total lipids in large LDL (mmol/l)	Lipoproteins (LDL)
Concentration of large LDL particles (mol/l)	Lipoproteins (LDL)
Phospholipids in large LDL (mmol/l)	Lipoproteins (LDL)
Triglycerides in large LDL (mmol/l)	Lipoproteins (LDL)
Total cholesterol in medium LDL (mmol/l)	Lipoproteins (LDL)
Cholesterol esters in medium LDL (mmol/l)	Lipoproteins (LDL)
Free cholesterol in medium LDL (mmol/l)	Lipoproteins (LDL)
Total lipids in medium LDL (mmol/l)	Lipoproteins (LDL)
Concentration of medium LDL particles (mol/l)	Lipoproteins (LDL)
Phospholipids in medium LDL (mmol/l)	Lipoproteins (LDL)
Triglycerides in medium LDL (mmol/l)	Lipoproteins (LDL)
Total cholesterol in small LDL (mmol/l)	Lipoproteins (LDL)
Cholesterol esters in small LDL (mmol/l)	Lipoproteins (LDL)
Free cholesterol in small LDL (mmol/l)	Lipoproteins (LDL)
Total lipids in small LDL (mmol/l)	Lipoproteins (LDL)
Concentration of small LDL particles (mol/l)	Lipoproteins (LDL)
Phospholipids in small LDL (mmol/l)	Lipoproteins (LDL)
Triglycerides in small LDL (mmol/l)	Lipoproteins (LDL)
Total cholesterol in large VLDL (mmol/l)	Lipoproteins (VLDL)
Cholesterol esters in large VLDL (mmol/l)	Lipoproteins (VLDL)
Free cholesterol in large VLDL (mmol/l)	Lipoproteins (VLDL)
Total lipids in large VLDL (mmol/l)	Lipoproteins (VLDL)
Concentration of large VLDL particles (mol/l)	Lipoproteins (VLDL)
Phospholipids in large VLDL (mmol/l)	Lipoproteins (VLDL)
Triglycerides in large VLDL (mmol/l)	Lipoproteins (VLDL)
Total cholesterol in medium VLDL (mmol/l)	Lipoproteins (VLDL)
Cholesterol esters in medium VLDL (mmol/l)	Lipoproteins (VLDL)
Free cholesterol in medium VLDL (mmol/l)	Lipoproteins (VLDL)
Total lipids in medium VLDL (mmol/l)	Lipoproteins (VLDL)
Concentration of medium VLDL particles (mol/l)	Lipoproteins (VLDL)
Phospholipids in medium VLDL (mmol/l)	Lipoproteins (VLDL)
Triglycerides in medium VLDL (mmol/l)	Lipoproteins (VLDL)
Total cholesterol in small VLDL (mmol/l)	Lipoproteins (VLDL)
Cholesterol esters in small VLDL (mmol/l)	Lipoproteins (VLDL)
Free cholesterol in small VLDL (mmol/l)	Lipoproteins (VLDL)
Total lipids in small VLDL (mmol/l)	Lipoproteins (VLDL)
Concentration of small VLDL particles (mol/l)	Lipoproteins (VLDL)
Phospholipids in small VLDL (mmol/l)	Lipoproteins (VLDL)
Triglycerides in small VLDL (mmol/l)	Lipoproteins (VLDL)
Total cholesterol in very large VLDL (mmol/l)	Lipoproteins (VLDL)
Cholesterol esters in very large VLDL (mmol/l)	Lipoproteins (VLDL)
Free cholesterol in very large VLDL (mmol/l)	Lipoproteins (VLDL)
Total lipids in very large VLDL (mmol/l)	Lipoproteins (VLDL)
Concentration of very large VLDL particles (mol/l)	Lipoproteins (VLDL)
Phospholipids in very large VLDL (mmol/l)	Lipoproteins (VLDL)
Triglycerides in very large VLDL (mmol/l)	Lipoproteins (VLDL)
Total cholesterol in very small VLDL (mmol/l)	Lipoproteins (VLDL)
Cholesterol esters in very small VLD (mmol/l)	Lipoproteins (VLDL)
Free cholesterol in very small VLDL (mmol/l)	Lipoproteins (VLDL)
Total lipids in very small VLDL (mmol/l)	Lipoproteins (VLDL)
Concentration of very small VLDL particles (mol/l)	Lipoproteins (VLDL)
Phospholipids in very small VLDL (mmol/l)	Lipoproteins (VLDL)
Triglycerides in very small VLDL (mmol/l)	Lipoproteins (VLDL)
Total cholesterol in chylomicrons and extremely large VLDL (mmol/l)	Lipoproteins (VLDL)
Cholesterol esters in chylomicrons and extremely large VLDL (mmol/l)	Lipoproteins (VLDL)
Free cholesterol in chylomicrons and extremely large VLDL (mmol/l)	Lipoproteins (VLDL)
Total lipids in chylomicrons and extremely large VLDL (mmol/l)	Lipoproteins (VLDL)
Concentration of chylomicrons and extremely large VLDL particles (mol/l)	Lipoproteins (VLDL)
Phospholipids in chylomicrons and extremely large VLDL	Lipoproteins (VLDL)
Triglycerides in chylomicrons and extremely large VLDL (mmol/l)	Lipoproteins (VLDL)
Acetate (mmol/l)	Small molecules, energy metabolism
Albumin (signal area)	Small molecules, energy metabolism
3-hydroxybutyrate (mmol/l)	Small molecules, energy metabolism
Citrate (mmol/l)	Small molecules, energy metabolism
Creatinine (mmol/l)	Small molecules, energy metabolism
Glucose (mmol/l)	Small molecules, energy metabolism
Glycerol (mmol/l)	Small molecules, energy metabolism
Lactate (mmol/l)	Small molecules, energy metabolism
Pyruvate (mmol/l)	Small molecules, energy metabolism
Acetoacetate (mmol/l)	Small molecules, energy metabolism
