# Supplementary material for: Genetic and environmental perturbations lead to regulatory decoherence
Source: eLife. 2019 Mar 5;8:e40538. doi: 10.7554/eLife.40538 (PMC6400502; doi:10.7554/eLife.40538)
Supplement: Supplementary file 3. [file elife-40538-supp3.xlsx]

## Sheet: Sheet1
Supplementary file 3. Enrichment of metabolite functional annotations among significantly differentially correlated pairs
Stronger correlation in which class?	Annotation	Enrichment test, p-value	Enrichment test, odds ratio	Enrichment test, adjusted p-value
Metabolic syndrome	Amino acids	0.985667	0.779811	0.0448031
Metabolic syndrome	Apolipoproteins	0.79169	0.8785	0.0359859
Metabolic syndrome	Cholesterol	0.818128	0.906376	0.0371877
Metabolic syndrome	Fatty acids	0.000156238	1.30414	7.10174e-06
Metabolic syndrome	Glycerides and phospholipids	0.0515947	1.17885	0.00234521
Metabolic syndrome	Lipoproteins (HDL)	0.000337037	1.18083	1.53199e-05
Metabolic syndrome	Lipoproteins (IDL)	0.997651	0.632032	0.0453478
Metabolic syndrome	Lipoproteins (LDL)	7.87406e-05	1.28341	3.57912e-06
Metabolic syndrome	Lipoproteins (VLDL)	1	0.704342	0.0454545
Metabolic syndrome	Particle size	0.997797	0.488895	0.0453544
Metabolic syndrome	Small molecules, energy metabolism	0.000915291	1.33029	4.16041e-05
Healthy	Amino acids	1.00581e-07	1.34552	4.57187e-09
Healthy	Apolipoproteins	5.15699e-12	1.94239	2.34408e-13
Healthy	Cholesterol	3.48229e-10	1.39073	1.58286e-11
Healthy	Fatty acids	0.841459	0.958319	0.0382481
Healthy	Glycerides and phospholipids	0.973627	0.882038	0.0442558
Healthy	Lipoproteins (HDL)	5.81128e-05	1.13354	2.64149e-06
Healthy	Lipoproteins (IDL)	0	1.56596	0
Healthy	Lipoproteins (LDL)	1.24437e-05	1.15579	5.65623e-07
Healthy	Lipoproteins (VLDL)	1	0.431124	0.0454545
Healthy	Particle size	0.00052336	1.36072	2.37891e-05
Healthy	Small molecules, energy metabolism	6.0425e-12	1.42683	2.74659e-13
