# Supplementary material for: Genetic and environmental perturbations lead to regulatory decoherence
Source: eLife. 2019 Mar 5;8:e40538. doi: 10.7554/eLife.40538 (PMC6400502; doi:10.7554/eLife.40538)
Supplement: Supplementary file 4. [file elife-40538-supp4.xlsx]

## Sheet: Sheet1
Supplementary file 4. Significant correlation QTL in NESDA
SNP	Beta	P-value	FDR	Probe 2	Probe 1	Gene measured via probe 1	Gene measured via probe 2
rs1384673_A	0.304807	2.26e-20	2.37e-10	11757664_s_at	11725497_a_at	RAP1GAP	MKRN1
rs829373_T	0.295414	7.34e-19	3.84e-09	11734352_a_at	11725497_a_at	RAP1GAP	ANK1
rs829373_T	0.293428	1.26e-18	4.4e-09	11747185_x_at	11725497_a_at	RAP1GAP	ANK1
rs1384673_A	0.287883	2.85e-18	6.65e-09	11758430_s_at	11725497_a_at	RAP1GAP	SLC4A1
rs1384673_A	0.287839	3.17e-18	6.65e-09	11739782_a_at	11725497_a_at	RAP1GAP	SNCA
rs1384673_A	0.285595	5.01e-18	7.58e-09	11745175_a_at	11725497_a_at	RAP1GAP	MKRN1
rs1384673_A	0.285473	5.34e-18	7.58e-09	11718038_s_at	11725497_a_at	RAP1GAP	DCAF12
rs829373_T	0.287539	5.79e-18	7.58e-09	11758430_s_at	11725497_a_at	RAP1GAP	SLC4A1
rs1384673_A	0.28406	7.56e-18	8.8e-09	11728691_a_at	11725497_a_at	RAP1GAP	MKRN1
rs829373_T	0.283295	1.81e-17	1.89e-08	11734353_x_at	11725497_a_at	RAP1GAP	ANK1
rs1384673_A	0.280606	2.01e-17	1.91e-08	11718224_s_at	11725497_a_at	RAP1GAP	GSPT1
rs1384673_A	0.279812	2.44e-17	2.13e-08	11725439_at	11725497_a_at	RAP1GAP	HBD
rs1384673_A	0.277673	4.33e-17	3.49e-08	11739338_at	11725497_a_at	RAP1GAP	FAM46C
rs1384673_A	0.275395	8.68e-17	6.17e-08	11739340_at	11725497_a_at	RAP1GAP	FAM46C
rs1384673_A	0.275264	8.83e-17	6.17e-08	11746626_a_at	11725497_a_at	RAP1GAP	HAGH
rs829373_T	0.276541	1.04e-16	6.82e-08	11741071_a_at	11725497_a_at	RAP1GAP	ANK1
rs1384673_A	0.273	1.36e-16	8.07e-08	11739339_s_at	11725497_a_at	RAP1GAP	FAM46C
rs1384673_A	0.273617	1.39e-16	8.07e-08	11717501_a_at	11725497_a_at	RAP1GAP	HAGH
rs1384673_A	0.271746	1.85e-16	1.02e-07	11732501_a_at	11725497_a_at	RAP1GAP	TMOD1
rs1384673_A	0.271673	2.17e-16	1.13e-07	11734352_a_at	11725497_a_at	RAP1GAP	ANK1
rs829373_T	0.270163	4.77e-16	2.22e-07	11716907_s_at	11725497_a_at	RAP1GAP	C1orf128
rs829373_T	0.270486	5.06e-16	2.22e-07	11716401_a_at	11725497_a_at	RAP1GAP	SELENBP1
rs829373_T	0.270536	5.23e-16	2.22e-07	11717501_a_at	11725497_a_at	RAP1GAP	HAGH
rs1384673_A	0.268196	5.25e-16	2.22e-07	11759618_a_at	11725497_a_at	RAP1GAP	SLC25A37
rs829373_T	0.270386	5.29e-16	2.22e-07	11746626_a_at	11725497_a_at	RAP1GAP	HAGH
rs829373_T	0.269202	6.07e-16	2.44e-07	11732501_a_at	11725497_a_at	RAP1GAP	TMOD1
rs1384673_A	0.267059	6.68e-16	2.59e-07	11741071_a_at	11725497_a_at	RAP1GAP	ANK1
rs829373_T	0.268736	7.03e-16	2.63e-07	11727808_s_at	11725497_a_at	RAP1GAP	FECH
rs1384673_A	0.265942	9.78e-16	3.53e-07	11725497_a_at	11745268_a_at	TNS1	RAP1GAP
rs829373_T	0.267556	1.11e-15	3.87e-07	11725497_a_at	11745268_a_at	TNS1	RAP1GAP
rs829373_T	0.265517	1.52e-15	5.12e-07	11757664_s_at	11725497_a_at	RAP1GAP	MKRN1
rs1384673_A	0.262969	1.74e-15	5.68e-07	11727808_s_at	11725497_a_at	RAP1GAP	FECH
rs829373_T	0.265131	1.83e-15	5.68e-07	11725009_a_at	11725497_a_at	RAP1GAP	EPB42
rs829373_T	0.265549	1.84e-15	5.68e-07	11726490_a_at	11725497_a_at	RAP1GAP	SLC4A1
rs829373_T	0.264268	2.16e-15	6.3e-07	11730498_s_at	11725497_a_at	RAP1GAP	MXI1
rs1384673_A	0.261896	2.19e-15	6.3e-07	11729633_x_at	11725497_a_at	RAP1GAP	CSDA
rs829373_T	0.264055	2.23e-15	6.3e-07	11725497_a_at	11725611_a_at	TMEM200B	RAP1GAP
rs1384673_A	0.262083	2.52e-15	6.82e-07	11716556_a_at	11725497_a_at	RAP1GAP	TNS1
rs829373_T	0.264097	2.54e-15	6.82e-07	11739340_at	11725497_a_at	RAP1GAP	FAM46C
rs829373_T	0.263411	2.92e-15	7.65e-07	11720202_at	11725497_a_at	RAP1GAP	GMPR
rs829373_T	0.262817	3.3e-15	8.43e-07	11755227_x_at	11725497_a_at	RAP1GAP	ANK1
rs1384673_A	0.260436	3.43e-15	8.55e-07	11721674_s_at	11725497_a_at	RAP1GAP	GLRX5
rs1384673_A	0.260322	3.55e-15	8.65e-07	11734353_x_at	11725497_a_at	RAP1GAP	ANK1
rs1384673_A	0.260229	4e-15	9.51e-07	11725497_a_at	11754751_x_at	BAG1	RAP1GAP
rs1384673_A	0.259888	4.19e-15	9.67e-07	11725497_a_at	11717000_s_at	C22orf13	RAP1GAP
rs829373_T	0.261559	4.24e-15	9.67e-07	11725439_at	11725497_a_at	RAP1GAP	HBD
rs829373_T	0.261497	4.37e-15	9.74e-07	11718224_s_at	11725497_a_at	RAP1GAP	GSPT1
rs829373_T	0.261673	4.63e-15	1.01e-06	11716556_a_at	11725497_a_at	RAP1GAP	TNS1
rs1384673_A	0.2594	4.8e-15	1.03e-06	11718039_at	11725497_a_at	RAP1GAP	DCAF12
rs829373_T	0.261212	5.43e-15	1.14e-06	11729481_s_at	11725497_a_at	RAP1GAP	GUK1
rs829373_T	0.260607	5.92e-15	1.22e-06	11716557_a_at	11725497_a_at	RAP1GAP	TNS1
rs829373_T	0.259879	6.54e-15	1.3e-06	11721673_at	11725497_a_at	RAP1GAP	GLRX5
rs1384673_A	0.258345	6.6e-15	1.3e-06	11729481_s_at	11725497_a_at	RAP1GAP	GUK1
rs1384673_A	0.256389	8.86e-15	1.72e-06	11730498_s_at	11725497_a_at	RAP1GAP	MXI1
rs829373_T	0.258005	1.08e-14	2.06e-06	11725497_a_at	11717000_s_at	C22orf13	RAP1GAP
rs1384673_A	0.254878	1.23e-14	2.26e-06	11729632_a_at	11725497_a_at	RAP1GAP	CSDA
rs829373_T	0.257355	1.24e-14	2.26e-06	11737203_a_at	11725497_a_at	RAP1GAP	2017-03-08
rs1384673_A	0.254532	1.25e-14	2.26e-06	11718558_s_at	11725497_a_at	RAP1GAP	MKRN1
rs333170_T	-0.236235	1.4e-14	2.44e-06	11720703_at	11725497_a_at	RAP1GAP	MYL4
rs829373_T	0.256661	1.4e-14	2.44e-06	11721674_s_at	11725497_a_at	RAP1GAP	GLRX5
rs829373_T	0.255296	1.81e-14	3.11e-06	11739339_s_at	11725497_a_at	RAP1GAP	FAM46C
rs1384673_A	0.253776	1.88e-14	3.18e-06	11725497_a_at	11716127_a_at	BAG1	RAP1GAP
rs829373_T	0.255266	2.02e-14	3.36e-06	11741305_a_at	11725497_a_at	RAP1GAP	2017-03-08
rs1384673_A	0.253149	2.08e-14	3.4e-06	11747185_x_at	11725497_a_at	RAP1GAP	ANK1
rs829373_T	0.254477	2.23e-14	3.6e-06	11740098_a_at	11725497_a_at	RAP1GAP	ANK1
rs829373_T	0.254471	2.36e-14	3.74e-06	11725953_a_at	11725497_a_at	RAP1GAP	RNF10
rs1384673_A	0.25221	2.48e-14	3.88e-06	11725937_a_at	11725497_a_at	RAP1GAP	LGALS3
rs829373_T	0.253732	2.87e-14	4.42e-06	11726538_x_at	11725497_a_at	RAP1GAP	KANK2
rs1384673_A	0.251531	2.93e-14	4.45e-06	11725497_a_at	11751799_a_at	PRDX6	RAP1GAP
rs829373_T	0.253653	3e-14	4.5e-06	11727969_a_at	11725497_a_at	RAP1GAP	SLC14A1
rs829373_T	0.2527	3.27e-14	4.81e-06	11754381_a_at	11725497_a_at	RAP1GAP	TMOD1
rs829373_T	0.253155	3.31e-14	4.81e-06	11716740_a_at	11725497_a_at	RAP1GAP	SLC6A8
rs1384673_A	0.251116	3.36e-14	4.82e-06	11753827_x_at	11725497_a_at	RAP1GAP	GYPB
rs1384673_A	0.250968	3.42e-14	4.84e-06	11719476_at	11725497_a_at	RAP1GAP	C20orf108
rs1384673_A	0.250876	3.6e-14	5.03e-06	11720202_at	11725497_a_at	RAP1GAP	GMPR
rs1384673_A	0.250241	3.8e-14	5.23e-06	11754187_s_at	11725497_a_at	RAP1GAP	EIF2AK1
rs1384673_A	0.250508	3.9e-14	5.25e-06	11716401_a_at	11725497_a_at	RAP1GAP	SELENBP1
rs333170_T	-0.231461	3.93e-14	5.25e-06	11757664_s_at	11725497_a_at	RAP1GAP	MKRN1
rs829373_T	0.251978	3.96e-14	5.25e-06	11739743_a_at	11725497_a_at	RAP1GAP	MXI1
rs829373_T	0.251969	4.11e-14	5.39e-06	11718038_s_at	11725497_a_at	RAP1GAP	DCAF12
rs1384673_A	0.24992	4.36e-14	5.63e-06	11725497_a_at	11746366_x_at	EPB41	RAP1GAP
rs829373_T	0.252191	4.58e-14	5.86e-06	11757299_x_at	11725497_a_at	RAP1GAP	GUK1
rs829373_T	0.251813	4.92e-14	6.22e-06	200075_PM_s_at	11725497_a_at	RAP1GAP	GUK1
rs829373_T	0.251279	5.23e-14	6.52e-06	11725497_a_at	11739002_a_at	HDGF	RAP1GAP
rs829373_T	0.250512	5.36e-14	6.6e-06	11726988_s_at	11725497_a_at	RAP1GAP	EIF2AK1
rs1384673_A	0.248556	5.46e-14	6.63e-06	11716907_s_at	11725497_a_at	RAP1GAP	C1orf128
rs829373_T	0.250546	5.51e-14	6.63e-06	11729632_a_at	11725497_a_at	RAP1GAP	CSDA
rs1384673_A	0.248701	5.57e-14	6.63e-06	11715646_a_at	11725497_a_at	RAP1GAP	ADIPOR1
rs829373_T	0.250698	5.87e-14	6.84e-06	11718223_a_at	11725497_a_at	RAP1GAP	GSPT1
rs829373_T	0.250565	5.87e-14	6.84e-06	11757763_s_at	11725497_a_at	RAP1GAP	IGF2BP2
rs1384673_A	0.247646	6.85e-14	7.89e-06	11739743_a_at	11725497_a_at	RAP1GAP	MXI1
rs829373_T	0.250109	6.93e-14	7.89e-06	11739782_a_at	11725497_a_at	RAP1GAP	SNCA
rs829373_T	0.248831	8.04e-14	8.99e-06	11729633_x_at	11725497_a_at	RAP1GAP	CSDA
rs1384673_A	0.247769	8.07e-14	8.99e-06	11757299_x_at	11725497_a_at	RAP1GAP	GUK1
rs829373_T	0.249268	8.8e-14	9.64e-06	11756553_a_at	11725497_a_at	RAP1GAP	GUK1
rs1384673_A	0.246883	8.83e-14	9.64e-06	11759559_at	11725497_a_at	RAP1GAP	SLC25A37
rs829373_T	0.248574	8.94e-14	9.65e-06	11739744_x_at	11725497_a_at	RAP1GAP	MXI1
rs1384673_A	0.246795	1.03e-13	1.1e-05	11725497_a_at	11731447_x_at	SNCA	RAP1GAP
rs1384673_A	0.246418	1.04e-13	1.11e-05	11725497_a_at	11717311_s_at	FBXO7	RAP1GAP
rs829373_T	0.247088	1.25e-13	1.31e-05	11754187_s_at	11725497_a_at	RAP1GAP	EIF2AK1
rs829373_T	0.247139	1.28e-13	1.33e-05	11725937_a_at	11725497_a_at	RAP1GAP	LGALS3
rs1384673_A	0.244666	1.31e-13	1.34e-05	11754758_a_at	11725497_a_at	RAP1GAP	MKRN1
rs1384673_A	0.245555	1.33e-13	1.35e-05	11725497_a_at	11717775_s_at	GYPC	RAP1GAP
rs829373_T	0.246611	1.43e-13	1.44e-05	11730843_a_at	11725497_a_at	RAP1GAP	MXI1
rs829373_T	0.246881	1.47e-13	1.47e-05	11718039_at	11725497_a_at	RAP1GAP	DCAF12
rs1384673_A	0.244544	1.54e-13	1.52e-05	11716740_a_at	11725497_a_at	RAP1GAP	SLC6A8
rs829373_T	0.245732	1.69e-13	1.65e-05	11726989_x_at	11725497_a_at	RAP1GAP	EIF2AK1
rs829373_T	0.245869	1.72e-13	1.67e-05	11725497_a_at	11751799_a_at	PRDX6	RAP1GAP
rs829373_T	0.24566	1.81e-13	1.74e-05	11749969_a_at	11725497_a_at	RAP1GAP	TSPAN5
rs1384673_A	0.243783	1.83e-13	1.74e-05	11755227_x_at	11725497_a_at	RAP1GAP	ANK1
rs829373_T	0.24518	1.88e-13	1.77e-05	11725497_a_at	11754990_a_at	EPB41	RAP1GAP
rs1384673_A	0.24339	2.15e-13	2.01e-05	11726490_a_at	11725497_a_at	RAP1GAP	SLC4A1
rs829373_T	0.244333	2.48e-13	2.3e-05	11743067_at	11725497_a_at	RAP1GAP	SIAH2
rs1384673_A	0.242062	2.54e-13	2.33e-05	11739744_x_at	11725497_a_at	RAP1GAP	MXI1
rs829373_T	0.244592	2.56e-13	2.34e-05	11725497_a_at	11726219_x_at	EPB49	RAP1GAP
rs1384673_A	0.24186	2.63e-13	2.37e-05	11740098_a_at	11725497_a_at	RAP1GAP	ANK1
rs333170_T	-0.224062	2.64e-13	2.37e-05	11725439_at	11725497_a_at	RAP1GAP	HBD
rs1384673_A	0.241514	2.75e-13	2.45e-05	11754381_a_at	11725497_a_at	RAP1GAP	TMOD1
rs1384673_A	0.24159	2.84e-13	2.5e-05	11729971_at	11725497_a_at	RAP1GAP	SPTB
rs829373_T	0.243944	2.9e-13	2.5e-05	11739126_a_at	11725497_a_at	RAP1GAP	DNAJB2
rs829373_T	0.243757	2.9e-13	2.5e-05	11724079_s_at	11725497_a_at	RAP1GAP	E2F2
rs1384673_A	0.241936	2.91e-13	2.5e-05	11716557_a_at	11725497_a_at	RAP1GAP	TNS1
rs1384673_A	0.241469	2.96e-13	2.52e-05	11730843_a_at	11725497_a_at	RAP1GAP	MXI1
rs829373_T	0.243397	3.1e-13	2.62e-05	11725497_a_at	11737211_x_at	HDGF	RAP1GAP
rs1384673_A	0.241279	3.15e-13	2.64e-05	11757763_s_at	11725497_a_at	RAP1GAP	IGF2BP2
rs1384673_A	0.239938	3.92e-13	3.26e-05	11744748_x_at	11725497_a_at	RAP1GAP	FGFR1OP2
rs829373_T	0.241756	4.22e-13	3.48e-05	11729971_at	11725497_a_at	RAP1GAP	SPTB
rs829373_T	0.241891	4.47e-13	3.66e-05	11715594_a_at	11725497_a_at	RAP1GAP	RBM38
rs829373_T	0.24197	4.51e-13	3.66e-05	11725497_a_at	11754751_x_at	BAG1	RAP1GAP
rs1384673_A	0.239726	4.6e-13	3.71e-05	11718223_a_at	11725497_a_at	RAP1GAP	GSPT1
rs829373_T	0.24172	4.85e-13	3.88e-05	11739871_a_at	11725497_a_at	RAP1GAP	DNAJB2
rs829373_T	0.240731	4.97e-13	3.95e-05	11719581_a_at	11725497_a_at	RAP1GAP	BPGM
rs1384673_A	0.239277	5.09e-13	4.01e-05	11725497_a_at	11737211_x_at	HDGF	RAP1GAP
rs829373_T	0.241063	5.19e-13	4.05e-05	11725954_x_at	11725497_a_at	RAP1GAP	RNF10
rs829373_T	0.24081	5.29e-13	4.11e-05	11737906_x_at	11725497_a_at	RAP1GAP	FOXO3
rs829373_T	0.240867	5.38e-13	4.15e-05	11725497_a_at	11746366_x_at	EPB41	RAP1GAP
rs829373_T	0.240796	5.44e-13	4.16e-05	11756446_a_at	11725497_a_at	RAP1GAP	C1orf128
rs1384673_A	0.239176	5.62e-13	4.27e-05	200075_PM_s_at	11725497_a_at	RAP1GAP	GUK1
rs333170_T	-0.221298	5.74e-13	4.32e-05	11725497_a_at	11754751_x_at	BAG1	RAP1GAP
rs1384673_A	0.23835	6.08e-13	4.55e-05	11725953_a_at	11725497_a_at	RAP1GAP	RNF10
rs333170_T	-0.22057	6.26e-13	4.65e-05	11725937_a_at	11725497_a_at	RAP1GAP	LGALS3
rs1384673_A	0.238012	6.59e-13	4.86e-05	11721673_at	11725497_a_at	RAP1GAP	GLRX5
rs1384673_A	0.238272	6.64e-13	4.86e-05	11745299_x_at	11725497_a_at	RAP1GAP	GYPB
rs829373_T	0.239488	6.88e-13	5e-05	11745175_a_at	11725497_a_at	RAP1GAP	MKRN1
rs829373_T	0.239745	7.34e-13	5.31e-05	11750580_x_at	11725497_a_at	RAP1GAP	ARHGEF12
rs333170_T	-0.219628	7.85e-13	5.64e-05	11718224_s_at	11725497_a_at	RAP1GAP	GSPT1
rs1384673_A	0.237043	8.05e-13	5.74e-05	11729583_x_at	11725497_a_at	RAP1GAP	CA1
rs1384673_A	0.237173	8.15e-13	5.77e-05	11726991_s_at	11725497_a_at	RAP1GAP	EIF2AK1
rs829373_T	0.238244	8.77e-13	6.16e-05	11725497_a_at	11743280_a_at	WNK1	RAP1GAP
rs829373_T	0.238343	9.19e-13	6.42e-05	11739338_at	11725497_a_at	RAP1GAP	FAM46C
rs829373_T	0.238402	9.8e-13	6.8e-05	11725497_a_at	11724319_x_at	EPB49	RAP1GAP
rs333170_T	-0.2189	1.01e-12	6.99e-05	11717501_a_at	11725497_a_at	RAP1GAP	HAGH
rs829373_T	0.237929	1.03e-12	7.05e-05	11759404_at	11725497_a_at	RAP1GAP	TSPAN5
rs829373_T	0.238206	1.04e-12	7.05e-05	11725497_a_at	11741344_x_at	EPB49	RAP1GAP
rs1384673_A	0.234956	1.13e-12	7.65e-05	11744115_a_at	11725497_a_at	RAP1GAP	RPIA
rs829373_T	0.237176	1.18e-12	7.91e-05	11746263_a_at	11725497_a_at	RAP1GAP	FECH
rs829373_T	0.236391	1.28e-12	8.55e-05	11736395_a_at	11725497_a_at	RAP1GAP	BPGM
rs333170_T	-0.217532	1.38e-12	9.12e-05	11746626_a_at	11725497_a_at	RAP1GAP	HAGH
rs829373_T	0.236303	1.39e-12	9.13e-05	11728691_a_at	11725497_a_at	RAP1GAP	MKRN1
rs333170_T	-0.217072	1.44e-12	9.46e-05	11758430_s_at	11725497_a_at	RAP1GAP	SLC4A1
rs829373_T	0.236547	1.46e-12	9.52e-05	11725497_a_at	11727672_a_at	MICAL2	RAP1GAP
rs829373_T	0.236521	1.49e-12	9.64e-05	11736020_a_at	11725497_a_at	RAP1GAP	OPTN
rs333170_T	-0.217059	1.54e-12	9.92e-05	11739782_a_at	11725497_a_at	RAP1GAP	SNCA
rs333170_T	-0.216623	1.62e-12	0.000103515	11725953_a_at	11725497_a_at	RAP1GAP	RNF10
rs829373_T	0.235745	1.7e-12	0.000108103	11725497_a_at	11746494_x_at	PIP4K2A	RAP1GAP
rs1384673_A	0.233401	1.73e-12	0.000108947	11725107_at	11725497_a_at	RAP1GAP	CDKN2D
rs829373_T	0.235059	1.84e-12	0.000115747	11756205_x_at	11725497_a_at	RAP1GAP	DCAF6
rs1384673_A	0.233481	1.87e-12	0.000116666	11725497_a_at	11737210_a_at	HDGF	RAP1GAP
rs829373_T	0.235477	1.98e-12	0.000122454	11725497_a_at	11731447_x_at	SNCA	RAP1GAP
rs333170_T	-0.215962	2.02e-12	0.000124505	11725497_a_at	11717311_s_at	FBXO7	RAP1GAP
rs829373_T	0.235239	2.03e-12	0.000124505	11745271_x_at	11725497_a_at	RAP1GAP	OPTN
rs1384673_A	0.233049	2.06e-12	0.000124949	11725497_a_at	11739002_a_at	HDGF	RAP1GAP
rs829373_T	0.234638	2.06e-12	0.000124949	11729583_x_at	11725497_a_at	RAP1GAP	CA1
rs829373_T	0.23424	2.32e-12	0.000139523	11725497_a_at	11744919_a_at	C18orf10	RAP1GAP
rs1384673_A	0.232155	2.4e-12	0.000143895	11725009_a_at	11725497_a_at	RAP1GAP	EPB42
rs1384673_A	0.232386	2.44e-12	0.000145032	11725497_a_at	11739400_s_at	FBXO7	RAP1GAP
rs1384673_A	0.230986	2.68e-12	0.000158002	11728669_a_at	11725497_a_at	RAP1GAP	UBE2H
rs1384673_A	0.231623	2.68e-12	0.000158002	11749969_a_at	11725497_a_at	RAP1GAP	TSPAN5
rs829373_T	0.233371	2.87e-12	0.000167727	11725497_a_at	11737210_a_at	HDGF	RAP1GAP
rs829373_T	0.233346	3.05e-12	0.000177469	11725497_a_at	11729480_a_at	GUK1	RAP1GAP
rs829373_T	0.233181	3.12e-12	0.00017966	11754508_a_at	11725497_a_at	RAP1GAP	COG1
rs1384673_A	0.231064	3.13e-12	0.00017966	11753662_x_at	11725497_a_at	RAP1GAP	GYPB
rs829373_T	0.23322	3.14e-12	0.00017966	11725497_a_at	11717775_s_at	GYPC	RAP1GAP
rs1384673_A	0.230698	3.2e-12	0.000182214	11759560_s_at	11725497_a_at	RAP1GAP	SLC25A37
rs1384673_A	0.23029	3.73e-12	0.000210634	11724079_s_at	11725497_a_at	RAP1GAP	E2F2
rs1384673_A	0.229792	3.74e-12	0.000210634	11733837_a_at	11725497_a_at	RAP1GAP	VTI1B
rs1384673_A	0.230028	3.97e-12	0.000222653	11763093_x_at	11725497_a_at	RAP1GAP	GYPB
rs829373_T	0.231824	4.11e-12	0.000229146	11725497_a_at	11716127_a_at	BAG1	RAP1GAP
rs333170_T	-0.212302	4.18e-12	0.000231845	11732501_a_at	11725497_a_at	RAP1GAP	TMOD1
rs333170_T	-0.212191	4.26e-12	0.000235021	11729633_x_at	11725497_a_at	RAP1GAP	CSDA
rs333170_T	-0.212116	4.67e-12	0.000256008	11749969_a_at	11725497_a_at	RAP1GAP	TSPAN5
rs1384673_A	0.228838	4.82e-12	0.000263132	11744747_a_at	11725497_a_at	RAP1GAP	FGFR1OP2
rs333170_T	-0.211745	5.52e-12	0.00029994	11725497_a_at	200077_PM_s_at	OAZ1	RAP1GAP
rs829373_T	0.230121	5.79e-12	0.000312552	11729291_a_at	11725497_a_at	RAP1GAP	SLC25A37
rs333170_T	-0.21089	5.87e-12	0.000315176	11729632_a_at	11725497_a_at	RAP1GAP	CSDA
rs829373_T	0.229261	6.84e-12	0.000365478	11759618_a_at	11725497_a_at	RAP1GAP	SLC25A37
rs829373_T	0.229006	7.16e-12	0.000380654	11726991_s_at	11725497_a_at	RAP1GAP	EIF2AK1
rs829373_T	0.228295	7.26e-12	0.000383712	11718558_s_at	11725497_a_at	RAP1GAP	MKRN1
rs829373_T	0.228361	7.29e-12	0.000383712	11754758_a_at	11725497_a_at	RAP1GAP	MKRN1
rs333170_T	-0.21023	7.39e-12	0.000387249	11755227_x_at	11725497_a_at	RAP1GAP	ANK1
rs1384673_A	0.227096	7.78e-12	0.000405655	11756553_a_at	11725497_a_at	RAP1GAP	GUK1
rs829373_T	0.228323	7.98e-12	0.000413682	11716785_at	11725497_a_at	RAP1GAP	TRAK2
rs829373_T	0.228436	8.02e-12	0.000413726	11721345_at	11725497_a_at	RAP1GAP	PLEK2
rs829373_T	0.228344	8.53e-12	0.000438193	11725497_a_at	11717311_s_at	FBXO7	RAP1GAP
rs1384673_A	0.226331	8.87e-12	0.000452542	11764291_a_at	11725497_a_at	RAP1GAP	---
rs829373_T	0.227971	8.94e-12	0.000452542	11753827_x_at	11725497_a_at	RAP1GAP	GYPB
rs1384673_A	0.226385	8.97e-12	0.000452542	11725497_a_at	200077_PM_s_at	OAZ1	RAP1GAP
rs1384673_A	0.225789	8.98e-12	0.000452542	11725497_a_at	11730203_s_at	FAM104A	RAP1GAP
rs829373_T	0.227491	9.76e-12	0.000489521	11725497_a_at	11749795_a_at	NFIX	RAP1GAP
rs829373_T	0.227258	1.05e-11	0.000523073	11725497_a_at	11757291_s_at	ISCU	RAP1GAP
rs333170_T	-0.208379	1.06e-11	0.000525126	11745175_a_at	11725497_a_at	RAP1GAP	MKRN1
rs1384673_A	0.224883	1.09e-11	0.000538065	11726989_x_at	11725497_a_at	RAP1GAP	EIF2AK1
rs1384673_A	0.224549	1.17e-11	0.000576791	11726428_a_at	11725497_a_at	RAP1GAP	DCAF6
rs333170_T	-0.207677	1.3e-11	0.000634675	11741071_a_at	11725497_a_at	RAP1GAP	ANK1
rs829373_T	0.225892	1.36e-11	0.000663909	11719476_at	11725497_a_at	RAP1GAP	C20orf108
rs333170_T	-0.207478	1.4e-11	0.000676762	11753827_x_at	11725497_a_at	RAP1GAP	GYPB
rs333170_T	-0.207412	1.44e-11	0.000695199	11725497_a_at	11717000_s_at	C22orf13	RAP1GAP
rs1384673_A	0.223139	1.55e-11	0.000744466	11725497_a_at	11754990_a_at	EPB41	RAP1GAP
rs829373_T	0.224671	1.61e-11	0.000769582	11744748_x_at	11725497_a_at	RAP1GAP	FGFR1OP2
rs333170_T	-0.207048	1.66e-11	0.000789632	11729481_s_at	11725497_a_at	RAP1GAP	GUK1
rs1384673_A	0.22264	1.87e-11	0.000888541	11748416_a_at	11725497_a_at	RAP1GAP	DCAF6
rs333170_T	-0.206287	1.91e-11	0.000900439	11725497_a_at	11720372_at	TESC	RAP1GAP
rs1384673_A	0.221471	2.34e-11	0.00110071	11756446_a_at	11725497_a_at	RAP1GAP	C1orf128
rs333170_T	-0.204797	2.38e-11	0.00111313	11728691_a_at	11725497_a_at	RAP1GAP	MKRN1
rs1384673_A	0.221617	2.43e-11	0.00113122	11745557_x_at	11725497_a_at	RAP1GAP	GYPB
rs333170_T	-0.204608	2.58e-11	0.00119554	11721674_s_at	11725497_a_at	RAP1GAP	GLRX5
rs333170_T	-0.204676	2.63e-11	0.00121606	11716401_a_at	11725497_a_at	RAP1GAP	SELENBP1
rs1384673_A	0.220545	2.72e-11	0.00125036	11743649_a_at	11725497_a_at	RAP1GAP	DCAF6
rs829373_T	0.221826	2.74e-11	0.00125305	11728669_a_at	11725497_a_at	RAP1GAP	UBE2H
rs1384673_A	0.220994	2.82e-11	0.00128476	11745271_x_at	11725497_a_at	RAP1GAP	OPTN
rs829373_T	0.222509	2.85e-11	0.00129277	11763844_s_at	11725497_a_at	RAP1GAP	UBXN6
rs829373_T	0.221938	3.16e-11	0.00142382	11716786_s_at	11725497_a_at	RAP1GAP	TRAK2
rs333170_T	-0.203699	3.17e-11	0.00142382	11716729_a_at	11725497_a_at	RAP1GAP	TMEM111
rs333170_T	-0.203588	3.25e-11	0.00145509	11725497_a_at	11751799_a_at	PRDX6	RAP1GAP
rs1384673_A	0.219972	3.28e-11	0.00146284	11725497_a_at	11746494_x_at	PIP4K2A	RAP1GAP
rs829373_T	0.221852	3.31e-11	0.00147103	11725497_a_at	11736619_a_at	ALDH5A1	RAP1GAP
rs1384673_A	0.219831	3.42e-11	0.00151395	11729291_a_at	11725497_a_at	RAP1GAP	SLC25A37
rs1384673_A	0.219697	3.44e-11	0.00151581	11741305_a_at	11725497_a_at	RAP1GAP	2017-03-08
rs333170_T	-0.203487	3.51e-11	0.00153962	11764291_a_at	11725497_a_at	RAP1GAP	---
rs829373_T	0.221057	3.58e-11	0.0015651	11744747_a_at	11725497_a_at	RAP1GAP	FGFR1OP2
rs1384673_A	0.219021	3.64e-11	0.00158431	11725990_a_at	11725497_a_at	RAP1GAP	MARK3
rs1384673_A	0.218848	3.71e-11	0.00160275	11721829_at	11725497_a_at	RAP1GAP	C9orf78
rs829373_T	0.220907	3.72e-11	0.00160275	11747514_a_at	11725497_a_at	RAP1GAP	GABARAPL2
rs1384673_A	0.219046	3.79e-11	0.00162797	11726264_s_at	11725497_a_at	RAP1GAP	STRADB
rs829373_T	0.220765	3.84e-11	0.00164185	11725497_a_at	11720387_a_at	MRC2	RAP1GAP
rs333170_T	-0.202719	3.86e-11	0.00164337	11718038_s_at	11725497_a_at	RAP1GAP	DCAF12
rs829373_T	0.220658	4.13e-11	0.00175126	11725497_a_at	11753943_x_at	MICAL2	RAP1GAP
rs333170_T	-0.202535	4.23e-11	0.00178688	11734352_a_at	11725497_a_at	RAP1GAP	ANK1
rs829373_T	0.220531	4.28e-11	0.00180011	11764291_a_at	11725497_a_at	RAP1GAP	---
rs1384673_A	0.218042	4.36e-11	0.00182722	11726988_s_at	11725497_a_at	RAP1GAP	EIF2AK1
rs333170_T	-0.202539	4.43e-11	0.00184794	11755995_x_at	11725497_a_at	RAP1GAP	OAZ1
rs1384673_A	0.217674	4.65e-11	0.00193165	11718997_at	11725497_a_at	RAP1GAP	AHSP
rs829373_T	0.219402	4.77e-11	0.00197464	11746523_x_at	11725497_a_at	RAP1GAP	FOXO3
rs1384673_A	0.217475	4.84e-11	0.00199579	11736395_a_at	11725497_a_at	RAP1GAP	BPGM
rs333170_T	-0.201658	5.18e-11	0.00212749	11720202_at	11725497_a_at	RAP1GAP	GMPR
rs333170_T	-0.201051	5.35e-11	0.00218774	11754381_a_at	11725497_a_at	RAP1GAP	TMOD1
rs829373_T	0.218788	5.67e-11	0.00231102	11715646_a_at	11725497_a_at	RAP1GAP	ADIPOR1
rs7889367_T	-0.240641	5.95e-11	0.00241733	11744282_at	11754173_a_at	SNX3	PLBD1
rs1384673_A	0.217077	6.12e-11	0.0024769	11736020_a_at	11725497_a_at	RAP1GAP	OPTN
rs1384673_A	0.216255	6.64e-11	0.00267787	11731446_s_at	11725497_a_at	RAP1GAP	SNCA
rs333170_T	-0.199893	6.8e-11	0.00273143	11726988_s_at	11725497_a_at	RAP1GAP	EIF2AK1
rs829373_T	0.218085	7.04e-11	0.00281647	11745299_x_at	11725497_a_at	RAP1GAP	GYPB
rs1384673_A	0.216135	7.08e-11	0.00281914	11725497_a_at	11749795_a_at	NFIX	RAP1GAP
rs829373_T	0.217932	7.19e-11	0.00285377	11725497_a_at	11738859_s_at	UBXN6	RAP1GAP
rs6529896_A	0.244415	7.59e-11	0.00300248	11722761_a_at	11756309_x_at	RAB24	GATA2
rs1384673_A	0.215822	7.65e-11	0.00301436	11737203_a_at	11725497_a_at	RAP1GAP	2017-03-08
rs1384673_A	0.21535	8.68e-11	0.00340704	11750580_x_at	11725497_a_at	RAP1GAP	ARHGEF12
rs333170_T	-0.199374	8.82e-11	0.00344137	11725497_a_at	11745268_a_at	TNS1	RAP1GAP
rs829373_T	0.216812	8.84e-11	0.00344137	11753662_x_at	11725497_a_at	RAP1GAP	GYPB
rs333170_T	-0.198858	8.87e-11	0.00344137	11727808_s_at	11725497_a_at	RAP1GAP	FECH
rs829373_T	0.216516	9.21e-11	0.00355525	11759559_at	11725497_a_at	RAP1GAP	SLC25A37
rs1384673_A	0.214463	9.23e-11	0.00355525	11722070_a_at	11725497_a_at	RAP1GAP	CHPT1
rs333170_T	-0.199067	9.34e-11	0.0035861	11725497_a_at	11739400_s_at	FBXO7	RAP1GAP
rs829373_T	0.216449	9.47e-11	0.0036226	11734287_at	11725497_a_at	RAP1GAP	HBM
rs333170_T	-0.198991	9.54e-11	0.00363374	11725497_a_at	11716127_a_at	BAG1	RAP1GAP
rs829373_T	0.216429	9.7e-11	0.00368204	11754188_s_at	11725497_a_at	RAP1GAP	EIF2AK1
rs1384673_A	0.214772	9.98e-11	0.00377291	11725497_a_at	11726219_x_at	EPB49	RAP1GAP
rs829373_T	0.216436	1e-10	0.00377291	11720703_at	11725497_a_at	RAP1GAP	MYL4
rs333170_T	-0.198416	1.04e-10	0.00392177	11753662_x_at	11725497_a_at	RAP1GAP	GYPB
rs1156592_A	0.234183	1.05e-10	0.00394198	11744116_s_at	11741768_a_at	VNN2	RPIA
rs1384673_A	0.214113	1.12e-10	0.00416911	11725497_a_at	11741344_x_at	EPB49	RAP1GAP
rs333170_T	-0.198233	1.15e-10	0.00426864	200075_PM_s_at	11725497_a_at	RAP1GAP	GUK1
rs333170_T	-0.197927	1.16e-10	0.00430762	11737203_a_at	11725497_a_at	RAP1GAP	2017-03-08
rs1384673_A	0.213256	1.19e-10	0.00440696	11725497_a_at	11725611_a_at	TMEM200B	RAP1GAP
rs333170_T	-0.197762	1.2e-10	0.00441816	11747185_x_at	11725497_a_at	RAP1GAP	ANK1
rs333170_T	-0.197102	1.28e-10	0.00470673	11739339_s_at	11725497_a_at	RAP1GAP	FAM46C
rs333170_T	-0.197138	1.34e-10	0.00489238	11734353_x_at	11725497_a_at	RAP1GAP	ANK1
rs333170_T	-0.197392	1.37e-10	0.00498763	11756553_a_at	11725497_a_at	RAP1GAP	GUK1
rs829373_T	0.214036	1.38e-10	0.00500948	11744116_s_at	11725497_a_at	RAP1GAP	RPIA
rs1384673_A	0.212757	1.4e-10	0.00504836	11726538_x_at	11725497_a_at	RAP1GAP	KANK2
rs1384673_A	0.212704	1.41e-10	0.0050524	11743067_at	11725497_a_at	RAP1GAP	SIAH2
rs333170_T	-0.197304	1.41e-10	0.0050524	11725497_a_at	11717775_s_at	GYPC	RAP1GAP
rs333170_T	-0.197001	1.43e-10	0.00509993	11724079_s_at	11725497_a_at	RAP1GAP	E2F2
rs1384673_A	0.212851	1.46e-10	0.00517234	11720703_at	11725497_a_at	RAP1GAP	MYL4
rs829373_T	0.214455	1.46e-10	0.00517234	11725497_a_at	11739400_s_at	FBXO7	RAP1GAP
rs333170_T	-0.196413	1.48e-10	0.00523252	11716907_s_at	11725497_a_at	RAP1GAP	C1orf128
rs829373_T	0.213857	1.54e-10	0.00544934	11716729_a_at	11725497_a_at	RAP1GAP	TMEM111
rs1384673_A	0.21241	1.56e-10	0.0054684	11725497_a_at	11724319_x_at	EPB49	RAP1GAP
rs829373_T	0.213696	1.62e-10	0.00566366	11739120_a_at	11725497_a_at	RAP1GAP	XPO7
rs829373_T	0.213727	1.7e-10	0.00595118	11755995_x_at	11725497_a_at	RAP1GAP	OAZ1
rs333170_T	-0.195563	1.81e-10	0.00628699	11726989_x_at	11725497_a_at	RAP1GAP	EIF2AK1
rs829373_T	0.21299	1.9e-10	0.00659477	11725497_a_at	11723881_a_at	NFE2	RAP1GAP
rs333170_T	-0.195367	1.93e-10	0.00665697	11715646_a_at	11725497_a_at	RAP1GAP	ADIPOR1
rs333170_T	-0.195224	1.95e-10	0.00673413	11754187_s_at	11725497_a_at	RAP1GAP	EIF2AK1
rs1384673_A	0.211047	1.96e-10	0.00674254	11725954_x_at	11725497_a_at	RAP1GAP	RNF10
rs1384673_A	0.211177	2e-10	0.00686004	11763150_x_at	11725497_a_at	RAP1GAP	GYPB
rs1384673_A	0.210449	2.02e-10	0.00689236	11719581_a_at	11725497_a_at	RAP1GAP	BPGM
rs1384673_A	0.211112	2.05e-10	0.00695979	11755995_x_at	11725497_a_at	RAP1GAP	OAZ1
rs1384673_A	0.210305	2.07e-10	0.0070361	11724635_at	11725497_a_at	RAP1GAP	YOD1
rs1384673_A	0.210486	2.1e-10	0.0071124	11756205_x_at	11725497_a_at	RAP1GAP	DCAF6
rs829373_T	0.21269	2.13e-10	0.00717467	11749608_a_at	11725497_a_at	RAP1GAP	RNF11
rs829373_T	0.212452	2.19e-10	0.00734892	11725497_a_at	200077_PM_s_at	OAZ1	RAP1GAP
rs741063_T	0.2142	2.23e-10	0.00745273	11736020_a_at	11755377_a_at	NARF	OPTN
rs829373_T	0.212441	2.24e-10	0.00748233	11752515_a_at	11725497_a_at	RAP1GAP	ODC1
rs1384673_A	0.209867	2.3e-10	0.00764573	11719156_s_at	11725497_a_at	RAP1GAP	FAM104A
rs333170_T	-0.194709	2.31e-10	0.00764573	11718223_a_at	11725497_a_at	RAP1GAP	GSPT1
rs333170_T	-0.194445	2.32e-10	0.0076843	11756205_x_at	11725497_a_at	RAP1GAP	DCAF6
rs1384673_A	0.210007	2.37e-10	0.00780652	11716729_a_at	11725497_a_at	RAP1GAP	TMEM111
rs829373_T	0.21142	2.38e-10	0.00782368	11725497_a_at	11754878_s_at	UBAP1	RAP1GAP
rs829373_T	0.211244	2.44e-10	0.00799071	11719156_s_at	11725497_a_at	RAP1GAP	FAM104A
rs829373_T	0.21088	2.55e-10	0.00832849	11718997_at	11725497_a_at	RAP1GAP	AHSP
rs1384673_A	0.209492	2.72e-10	0.00884992	11716786_s_at	11725497_a_at	RAP1GAP	TRAK2
rs829373_T	0.210808	2.74e-10	0.00887935	11731901_a_at	11725497_a_at	RAP1GAP	SESN3
rs333170_T	-0.193204	2.83e-10	0.00914211	11718558_s_at	11725497_a_at	RAP1GAP	MKRN1
rs829373_T	0.2111	2.88e-10	0.00928336	200085_PM_s_at	11725497_a_at	RAP1GAP	TCEB2
rs1384673_A	0.208947	2.89e-10	0.00928336	11737906_x_at	11725497_a_at	RAP1GAP	FOXO3
rs6989293_A	0.181483	2.97e-10	0.0095191	11759559_at	11716523_at	S100A9	SLC25A37
rs333170_T	-0.193432	3.15e-10	0.0100753	11739126_a_at	11725497_a_at	RAP1GAP	DNAJB2
rs333170_T	-0.193218	3.16e-10	0.0100774	11741305_a_at	11725497_a_at	RAP1GAP	2017-03-08
rs333170_T	-0.193302	3.23e-10	0.0102428	11716556_a_at	11725497_a_at	RAP1GAP	TNS1
rs1384673_A	0.208506	3.34e-10	0.0105788	11763844_s_at	11725497_a_at	RAP1GAP	UBXN6
rs825046_T	0.197124	3.35e-10	0.010588	11723286_a_at	11728670_a_at	UBE2H	FIS1
rs333170_T	-0.192818	3.42e-10	0.0107576	11725497_a_at	11749795_a_at	NFIX	RAP1GAP
rs333170_T	-0.193125	3.46e-10	0.0108201	11757299_x_at	11725497_a_at	RAP1GAP	GUK1
rs829373_T	0.209411	3.46e-10	0.0108201	11725497_a_at	11726996_at	PINK1	RAP1GAP
rs829373_T	0.209632	3.5e-10	0.0109082	11744327_x_at	11725497_a_at	RAP1GAP	UBB
rs829373_T	0.209717	3.57e-10	0.011101	11725497_a_at	11728079_a_at	TBC1D22B	RAP1GAP
rs333170_T	-0.19233	3.82e-10	0.0118447	11734287_at	11725497_a_at	RAP1GAP	HBM
rs333170_T	-0.191648	3.97e-10	0.0122629	11718997_at	11725497_a_at	RAP1GAP	AHSP
rs1156592_A	0.226715	4.09e-10	0.0126042	11741768_a_at	11721480_s_at	GOLPH3L	VNN2
rs5906310_T	0.243372	4.11e-10	0.0126361	11716579_a_at	11721480_s_at	GOLPH3L	C5orf32
rs333170_T	-0.191627	4.53e-10	0.0138912	11763844_s_at	11725497_a_at	RAP1GAP	UBXN6
rs10953329_C	0.19703	4.57e-10	0.0139686	11747125_a_at	11738082_a_at	POC1B	RIOK3
rs333170_T	-0.191437	4.6e-10	0.013997	11716740_a_at	11725497_a_at	RAP1GAP	SLC6A8
rs829373_T	0.208321	4.73e-10	0.0143683	11756756_a_at	11725497_a_at	RAP1GAP	BLVRB
rs1384673_A	0.206671	4.89e-10	0.0148036	11754508_a_at	11725497_a_at	RAP1GAP	COG1
rs333170_T	-0.190184	5.58e-10	0.0168266	11757441_s_at	11725497_a_at	RAP1GAP	SRRD
rs829373_T	0.207307	5.59e-10	0.0168266	11725497_a_at	11726489_at	SLC4A1	RAP1GAP
rs333170_T	-0.190549	5.7e-10	0.0170825	11716557_a_at	11725497_a_at	RAP1GAP	TNS1
rs829373_T	0.20699	5.71e-10	0.0170825	11743649_a_at	11725497_a_at	RAP1GAP	DCAF6
rs333170_T	-0.190305	5.73e-10	0.0171033	11725009_a_at	11725497_a_at	RAP1GAP	EPB42
rs829373_T	0.206783	6.13e-10	0.0182609	11727807_at	11725497_a_at	RAP1GAP	FECH
rs333170_T	-0.189669	6.44e-10	0.0191253	11744327_x_at	11725497_a_at	RAP1GAP	UBB
rs333170_T	-0.190062	6.46e-10	0.0191258	11739871_a_at	11725497_a_at	RAP1GAP	DNAJB2
rs7671532_C	0.199613	6.54e-10	0.0193151	11716794_a_at	11719707_a_at	DHRS13	MYL6
rs5960235_G	0.280316	6.65e-10	0.0195625	200025_PM_s_at	11747000_a_at	LTA4H	RPL27
rs1384673_A	0.204635	6.68e-10	0.0196141	11744327_x_at	11725497_a_at	RAP1GAP	UBB
rs333170_T	-0.189699	6.87e-10	0.0201132	11725497_a_at	11741344_x_at	EPB49	RAP1GAP
rs1156592_A	0.223887	7e-10	0.0204168	11715738_s_at	11741768_a_at	VNN2	SNX3
rs829373_T	0.205358	7.15e-10	0.0207969	11734910_a_at	11725497_a_at	RAP1GAP	WDR26
rs333170_T	-0.189418	7.26e-10	0.021067	11736020_a_at	11725497_a_at	RAP1GAP	OPTN
rs333170_T	-0.188825	7.58e-10	0.0219319	11730498_s_at	11725497_a_at	RAP1GAP	MXI1
rs829373_T	0.205468	7.71e-10	0.0222592	11731446_s_at	11725497_a_at	RAP1GAP	SNCA
rs829373_T	0.20538	7.73e-10	0.0222651	11726428_a_at	11725497_a_at	RAP1GAP	DCAF6
rs829373_T	0.205252	7.82e-10	0.0224373	11757441_s_at	11725497_a_at	RAP1GAP	SRRD
rs829373_T	0.205364	8.08e-10	0.0231118	11749176_a_at	11725497_a_at	RAP1GAP	RIOK3
rs333170_T	-0.188607	8.11e-10	0.0231118	11733863_a_at	11725497_a_at	RAP1GAP	TMOD1 /// TSTD2
rs333170_T	-0.188501	8.12e-10	0.0231118	11729971_at	11725497_a_at	RAP1GAP	SPTB
rs333170_T	-0.188681	8.26e-10	0.0234467	11725497_a_at	11723881_a_at	NFE2	RAP1GAP
rs1384673_A	0.20364	8.45e-10	0.0239174	11725497_a_at	11757291_s_at	ISCU	RAP1GAP
rs10419990_A	0.182947	8.95e-10	0.0252869	11749176_a_at	11757746_s_at	ST13	RIOK3
rs333170_T	-0.187849	8.99e-10	0.0253264	11719156_s_at	11725497_a_at	RAP1GAP	FAM104A
rs829373_T	0.204689	9.1e-10	0.0255637	11725497_a_at	11732022_a_at	TTC25	RAP1GAP
rs139170_T	-0.176003	9.17e-10	0.0256782	11717247_a_at	11757356_x_at	RPL30	EIF1B
rs1384673_A	0.202677	9.24e-10	0.0258107	11725497_a_at	11726996_at	PINK1	RAP1GAP
rs829373_T	0.204545	9.75e-10	0.0271591	11728227_a_at	11725497_a_at	RAP1GAP	WDR45
rs1384673_A	0.202879	9.77e-10	0.0271591	11727969_a_at	11725497_a_at	RAP1GAP	SLC14A1
rs333170_T	-0.187554	1.01e-09	0.0279522	11757763_s_at	11725497_a_at	RAP1GAP	IGF2BP2
rs829373_T	0.204101	1.06e-09	0.0292081	11763093_x_at	11725497_a_at	RAP1GAP	GYPB
rs829373_T	0.204008	1.07e-09	0.0293777	11725497_a_at	11736696_a_at	HEMGN	RAP1GAP
rs1384673_A	0.202454	1.09e-09	0.02994	11725497_a_at	11720372_at	TESC	RAP1GAP
rs2969125_A	0.182607	1.11e-09	0.0303814	11727807_at	11715738_s_at	SNX3	FECH
rs829373_T	0.203834	1.11e-09	0.0303814	11725497_a_at	11735305_a_at	FLCN	RAP1GAP
rs1384673_A	0.20202	1.12e-09	0.0304401	11727807_at	11725497_a_at	RAP1GAP	FECH
rs829373_T	0.203258	1.12e-09	0.0305222	11721829_at	11725497_a_at	RAP1GAP	C9orf78
rs1384673_A	0.201631	1.15e-09	0.031208	11725497_a_at	11718618_a_at	DNAJA4	RAP1GAP
rs139170_T	-0.174781	1.17e-09	0.0317809	11753659_x_at	11717247_a_at	EIF1B	RPL30
rs7671532_C	0.196487	1.21e-09	0.0327152	11747439_a_at	11719707_a_at	DHRS13	MYL6
rs1156592_A	0.220839	1.22e-09	0.0329233	11716579_a_at	11741768_a_at	VNN2	C5orf32
rs1384673_A	0.201219	1.24e-09	0.0332418	11757441_s_at	11725497_a_at	RAP1GAP	SRRD
rs9848716_T	0.193234	1.28e-09	0.0342513	11753927_x_at	11715357_s_at	LOC100291837 /// RPS21	FAU
rs829373_T	0.202624	1.3e-09	0.0347045	11725497_a_at	11730203_s_at	FAM104A	RAP1GAP
rs7112718_A	0.18796	1.32e-09	0.0352314	11754025_x_at	11720604_x_at	STOM	ATP5E
rs5906396_T	0.167572	1.34e-09	0.035669	11716607_a_at	11736605_a_at	XPO7	TCEB2
rs2656108_G	0.187094	1.36e-09	0.035952	11717199_a_at	11745462_a_at	PRDX2	POLR1D
rs333170_T	-0.186105	1.38e-09	0.036457	11721345_at	11725497_a_at	RAP1GAP	PLEK2
rs1384673_A	0.200427	1.4e-09	0.0370649	11744116_s_at	11725497_a_at	RAP1GAP	RPIA
rs829373_T	0.201867	1.45e-09	0.0381197	11737280_at	11725497_a_at	RAP1GAP	IFIT1B
rs307733_C	0.180178	1.5e-09	0.0394402	11754758_a_at	11751625_a_at	DCUN1D1	MKRN1
rs1884708_C	-0.184877	1.54e-09	0.0404367	11726490_a_at	11744649_x_at	HP	SLC4A1
rs1384673_A	0.20021	1.6e-09	0.0418498	11734287_at	11725497_a_at	RAP1GAP	HBM
rs829373_T	0.202025	1.61e-09	0.0418498	11718890_x_at	11725497_a_at	RAP1GAP	FOXO3
rs1384673_A	0.200445	1.62e-09	0.0420407	11725497_a_at	11729480_a_at	GUK1	RAP1GAP
rs1384673_A	0.20021	1.63e-09	0.0422697	11754188_s_at	11725497_a_at	RAP1GAP	EIF2AK1
rs1384673_A	0.199801	1.64e-09	0.0423514	11752913_a_at	11725497_a_at	RAP1GAP	SESN3
rs829373_T	0.201873	1.64e-09	0.0423514	11723286_a_at	11725497_a_at	RAP1GAP	FIS1
rs2726753_T	0.192901	1.65e-09	0.0424971	11716794_a_at	11719707_a_at	DHRS13	MYL6
rs829373_T	0.201418	1.65e-09	0.0423514	11725497_a_at	11745463_x_at	PRDX2	RAP1GAP
rs1384673_A	0.199847	1.75e-09	0.0449492	11725497_a_at	11727672_a_at	MICAL2	RAP1GAP
rs333170_T	-0.185227	1.78e-09	0.0455349	11725497_a_at	11731447_x_at	SNCA	RAP1GAP
rs829373_T	0.20096	1.83e-09	0.046743	11733863_a_at	11725497_a_at	RAP1GAP	TMOD1 /// TSTD2
rs829373_T	0.201019	1.86e-09	0.0472148	11748416_a_at	11725497_a_at	RAP1GAP	DCAF6
rs333170_T	-0.184447	1.88e-09	0.0476848	11726264_s_at	11725497_a_at	RAP1GAP	STRADB
rs1384673_A	0.199113	1.92e-09	0.0486889	11733863_a_at	11725497_a_at	RAP1GAP	TMOD1 /// TSTD2
rs1384673_A	0.199082	1.96e-09	0.0494573	11759404_at	11725497_a_at	RAP1GAP	TSPAN5
rs333170_T	-0.184655	1.97e-09	0.0494709	11745271_x_at	11725497_a_at	RAP1GAP	OPTN
rs829373_T	0.200481	1.97e-09	0.0494709	11759560_s_at	11725497_a_at	RAP1GAP	SLC25A37
rs829373_T	0.200261	1.99e-09	0.049796	11725497_a_at	11719147_at	FAM117A	RAP1GAP
rs1384673_A	0.199223	2e-09	0.049796	11739126_a_at	11725497_a_at	RAP1GAP	DNAJB2
rs333170_T	-0.18444	2e-09	0.049796	11725497_a_at	11724319_x_at	EPB49	RAP1GAP
rs4084217_G	0.166382	2e-09	0.049796	11725009_a_at	11720667_a_at	KAT2B	EPB42
rs1384673_A	0.199253	2.01e-09	0.0499418	11739871_a_at	11725497_a_at	RAP1GAP	DNAJB2
rs1384673_A	0.199033	2.03e-09	0.0503575	11715594_a_at	11725497_a_at	RAP1GAP	RBM38
rs1384673_A	0.198713	2.06e-09	0.0509116	11716785_at	11725497_a_at	RAP1GAP	TRAK2
rs12209162_A	0.203513	2.08e-09	0.0512268	11725951_at	11725990_a_at	MARK3	RIOK3
rs333170_T	-0.183932	2.08e-09	0.0512268	11744747_a_at	11725497_a_at	RAP1GAP	FGFR1OP2
rs333170_T	-0.184219	2.14e-09	0.0525173	11725497_a_at	11726219_x_at	EPB49	RAP1GAP
rs9294056_A	0.202202	2.21e-09	0.0541839	200062_PM_s_at	11744979_a_at	RNF123	RPL30
rs826204_T	-0.183613	2.25e-09	0.0550645	11721829_at	11717429_x_at	PRDX5	C9orf78
rs2039903_G	-0.175566	2.31e-09	0.0561805	11757474_x_at	11725517_x_at	ABCG1	CLIC1
rs333170_T	-0.183626	2.35e-09	0.0571979	11745299_x_at	11725497_a_at	RAP1GAP	GYPB
rs7610779_C	0.2017	2.36e-09	0.0573515	11729481_s_at	11734287_at	HBM	GUK1
rs2726753_T	0.190978	2.41e-09	0.0583265	11747439_a_at	11719707_a_at	DHRS13	MYL6
rs5990822_T	0.224956	2.43e-09	0.0587696	11759322_at	11757699_x_at	PSMD4	BCL6
rs829373_T	0.198778	2.5e-09	0.0602172	11744115_a_at	11725497_a_at	RAP1GAP	RPIA
rs829373_T	0.199693	2.56e-09	0.0614241	11725497_a_at	11728670_a_at	UBE2H	RAP1GAP
rs10512584_C	0.196959	2.75e-09	0.0659902	11735937_a_at	11723412_s_at	PA2G4	CD48
rs333170_T	-0.182591	2.79e-09	0.0668545	11719476_at	11725497_a_at	RAP1GAP	C20orf108
rs225255_A	-0.17188	2.81e-09	0.0669862	11729970_a_at	11737203_a_at	2017-03-08	SPTB
rs4824590_G	0.201336	2.86e-09	0.0680489	11744116_s_at	11741768_a_at	VNN2	RPIA
rs4587782_G	-0.186014	2.88e-09	0.068501	11755995_x_at	11725149_at	C9orf40	OAZ1
rs2353721_C	-0.152009	2.91e-09	0.0690412	11718051_a_at	11756766_x_at	CD74	RPL27
rs1384673_A	0.196675	2.93e-09	0.0692986	11741750_a_at	11725497_a_at	RAP1GAP	FBXO9
rs829373_T	0.197884	3.03e-09	0.0715692	11725497_a_at	11718292_s_at	HK1	RAP1GAP
rs741063_T	0.200507	3.04e-09	0.0715704	11726988_s_at	11755377_a_at	NARF	EIF2AK1
rs139170_T	-0.170191	3.07e-09	0.0721913	200062_PM_s_at	11717247_a_at	EIF1B	RPL30
rs1384673_A	0.196876	3.14e-09	0.0735322	200085_PM_s_at	11725497_a_at	RAP1GAP	TCEB2
rs741063_T	0.200015	3.17e-09	0.0742276	11745271_x_at	11755377_a_at	NARF	OPTN
rs16971626_C	0.19208	3.22e-09	0.0752526	11749176_a_at	11754187_s_at	EIF2AK1	RIOK3
rs1553552_T	-0.199731	3.28e-09	0.0763622	11721673_at	11757629_x_at	RPS29	GLRX5
rs1384673_A	0.195867	3.3e-09	0.0765885	11725497_a_at	11738082_a_at	POC1B	RAP1GAP
rs333170_T	-0.181922	3.3e-09	0.0765885	11718039_at	11725497_a_at	RAP1GAP	DCAF12
rs3760302_C	0.199219	3.32e-09	0.076716	11757441_s_at	11716557_a_at	TNS1	SRRD
rs7610779_C	0.199796	3.37e-09	0.0778501	200075_PM_s_at	11734287_at	HBM	GUK1
rs1384673_A	0.196032	3.45e-09	0.0794235	11739120_a_at	11725497_a_at	RAP1GAP	XPO7
rs829373_T	0.197798	3.46e-09	0.0795865	11725497_a_at	11753368_a_at	OAZ1	RAP1GAP
rs829373_T	0.197483	3.5e-09	0.0802084	11725497_a_at	11715410_x_at	PRDX2	RAP1GAP
rs7327207_G	0.171374	3.53e-09	0.08071	11726490_a_at	11758226_s_at	UBE2J1	SLC4A1
rs829373_T	0.197413	3.56e-09	0.0811683	11725497_a_at	11721931_s_at	TMCC2	RAP1GAP
rs1863706_G	-0.175035	3.59e-09	0.0818476	11734287_at	11722469_a_at	ACSL6	HBM
rs9848716_T	0.187574	3.62e-09	0.0823053	11718595_a_at	11715357_s_at	LOC100291837 /// RPS21	FAU
rs333170_T	-0.18071	3.75e-09	0.085064	11754758_a_at	11725497_a_at	RAP1GAP	MKRN1
rs333170_T	-0.181393	3.77e-09	0.0850724	11725497_a_at	11729480_a_at	GUK1	RAP1GAP
rs7141753_C	0.173438	3.77e-09	0.0850724	11728661_a_at	11731450_s_at	SEC62	GABARAPL2
rs333170_T	-0.181114	3.78e-09	0.0851732	11726991_s_at	11725497_a_at	RAP1GAP	EIF2AK1
rs333170_T	-0.180501	3.92e-09	0.0881301	11744116_s_at	11725497_a_at	RAP1GAP	RPIA
rs333170_T	-0.181009	3.99e-09	0.0895601	11723286_a_at	11725497_a_at	RAP1GAP	FIS1
rs6989293_A	0.169821	4.01e-09	0.0896418	11759560_s_at	11716523_at	S100A9	SLC25A37
rs7061162_G	0.173278	4.01e-09	0.0896418	11726490_a_at	11742309_x_at	TPM1	SLC4A1
rs12621144_T	-0.16693	4.04e-09	0.0901369	11754381_a_at	11747778_x_at	RAB6A	TMOD1
rs2854139_T	0.261842	4.06e-09	0.0902239	11717517_s_at	11745836_x_at	DYSF	REXO2
rs12271299_T	0.195977	4.07e-09	0.090263	11721829_at	11736605_a_at	XPO7	C9orf78
rs1384673_A	0.194937	4.07e-09	0.090263	11731901_a_at	11725497_a_at	RAP1GAP	SESN3
rs663520_A	-0.169525	4.13e-09	0.0913638	11718038_s_at	11729336_a_at	ALPL	DCAF12
rs333170_T	-0.180559	4.19e-09	0.0924968	11725954_x_at	11725497_a_at	RAP1GAP	RNF10
rs1384673_A	0.195002	4.23e-09	0.0930699	11718771_x_at	11725497_a_at	RAP1GAP	SELK
rs440871_C	0.166365	4.24e-09	0.0931998	11743087_at	11722009_a_at	CLIC1	PPBP
rs9553571_T	0.193053	4.28e-09	0.0938032	11754042_a_at	11756137_x_at	BTF3	VPS29
rs10952488_A	0.184916	4.44e-09	0.0969671	11725107_at	11744747_a_at	FGFR1OP2	CDKN2D
rs1263619_T	-0.178962	4.44e-09	0.0969671	11729583_x_at	11744649_x_at	HP	CA1
rs829373_T	0.19624	4.45e-09	0.0969671	11747125_a_at	11725497_a_at	RAP1GAP	RIOK3
rs333170_T	-0.179783	4.56e-09	0.0991453	11744748_x_at	11725497_a_at	RAP1GAP	FGFR1OP2
rs333170_T	-0.18007	4.57e-09	0.0991453	11721673_at	11725497_a_at	RAP1GAP	GLRX5
rs1384673_A	0.194182	4.6e-09	0.0996641	11759092_at	11725497_a_at	RAP1GAP	USP12
