# Supplementary material for: Genetic and environmental perturbations lead to regulatory decoherence
Source: eLife. 2019 Mar 5;8:e40538. doi: 10.7554/eLife.40538 (PMC6400502; doi:10.7554/eLife.40538)
Supplement: Supplementary file 5. [file elife-40538-supp5.xlsx]

## Sheet: Sheet1
Supplementary file 5. Location of correlation QTL SNPs in relation to gene expression probes
	Number of correlation QTL
Location information	All significant correlation QTL	Correlation QTL involving RAP1GAP	Correlation QTL not involving RAP1GAP
All on the same chromosome	71	71	0
SNP and one probe are on the same chromosome	357	354	3
SNP is on a different chromosome from both probes	56	0	56
