# Supplementary material for: Genetic and environmental perturbations lead to regulatory decoherence
Source: eLife. 2019 Mar 5;8:e40538. doi: 10.7554/eLife.40538 (PMC6400502; doi:10.7554/eLife.40538)
Supplement: Supplementary file 6. [file elife-40538-supp6.xlsx]

## Sheet: Sheet1
Supplementary file 6. Enrichment of gene ontology categories among genes involved in significant correlation QTL
Number of tested genes in category	Category	Enrichment test, p-value	Enrichment test, odds ratio	Enrichment test, adjusted p-value
6	cellular response to oxidative stress	0	2.20536	0
5	intracellular signal transduction	0	2.20536	0
5	muscle contraction	0	2.20536	0
6	muscle filament sliding	0	2.20536	0
5	cell cycle arrest	0.0182385	1.76429	0.130134
5	mitophagy	0.0182385	1.76429	0.130134
8	negative regulation of cell proliferation	0.0175127	1.65402	0.130134
14	protein ubiquitination	0.0175127	1.65402	0.130134
5	iron ion homeostasis	0.0410367	1.65402	0.167315
8	positive regulation of transcription from RNA polymerase II promoter	0.0351677	1.57526	0.167315
5	protein homooligomerization	0.0410367	1.65402	0.167315
5	regulation of transcription from RNA polymerase II promoter	0.0410367	1.65402	0.167315
5	response to oxidative stress	0.0410367	1.65402	0.167315
6	transcription from RNA polymerase II promoter	0.0410367	1.65402	0.167315
8	proteasome-mediated ubiquitin-dependent protein catabolic process	0.0691104	1.47024	0.219161
8	protein phosphorylation	0.0691104	1.47024	0.219161
7	protein transport	0.0691104	1.47024	0.219161
6	ubiquitin-dependent protein catabolic process	0.0691104	1.47024	0.219161
11	negative regulation of transcription from RNA polymerase II promoter	0.0881325	1.37835	0.251534
9	positive regulation of apoptotic process	0.0881325	1.37835	0.251534
5	neutrophil chemotaxis	0.132229	1.32321	0.343081
6	protein folding	0.132229	1.32321	0.343081
7	autophagy	0.153967	1.2602	0.366192
8	negative regulation of canonical Wnt signaling pathway	0.153967	1.2602	0.366192
6	cellular protein metabolic process	0.258467	1.10268	0.43013
7	ER to Golgi vesicle-mediated transport	0.258467	1.10268	0.43013
6	MAPK cascade	0.258467	1.10268	0.43013
12	oxidation-reduction process	0.26374	1.10268	0.43013
6	positive regulation of peptidyl-serine phosphorylation	0.244338	1.10268	0.43013
6	protein polyubiquitination	0.258467	1.10268	0.43013
7	protein ubiquitination involved in ubiquitin-dependent protein catabolic process	0.258467	1.10268	0.43013
5	response to drug	0.244338	1.10268	0.43013
6	response to lipopolysaccharide	0.258467	1.10268	0.43013
7	tumor necrosis factor-mediated signaling pathway	0.258467	1.10268	0.43013
6	Wnt signaling pathway	0.258467	1.10268	0.43013
5	positive regulation of NF-kappaB transcription factor activity	0.4125	0.882143	0.619629
5	RNA splicing	0.4125	0.882143	0.619629
8	protein neddylation	0.430081	0.735119	0.629473
8	defense response to bacterium	0.531908	0.827009	0.734961
6	positive regulation of I-kappaB kinase/NF-kappaB signaling	0.566533	0.735119	0.734961
9	positive regulation of transcription, DNA-templated	0.531908	0.827009	0.734961
6	regulation of cell shape	0.566533	0.735119	0.734961
6	regulation of mRNA stability	0.566533	0.735119	0.734961
9	cell proliferation	0.649519	0.735119	0.74159
5	defense response to fungus	0.615824	0.551339	0.74159
12	inflammatory response	0.614755	0.801948	0.74159
16	negative regulation of apoptotic process	0.649595	0.827009	0.74159
9	positive regulation of GTPase activity	0.649519	0.735119	0.74159
16	transcription, DNA-templated	0.649595	0.827009	0.74159
18	rRNA processing	0.677379	0.787628	0.758146
7	blood coagulation	0.693083	0.630102	0.760525
5	cell redox homeostasis	0.751373	0.441071	0.760525
14	innate immune response	0.786093	0.678571	0.760525
14	nuclear-transcribed mRNA catabolic process, nonsense-mediated decay	0.786093	0.678571	0.760525
5	platelet degranulation	0.751373	0.441071	0.760525
5	positive regulation of cytosolic calcium ion concentration	0.751373	0.441071	0.760525
5	positive regulation of inflammatory response	0.751373	0.441071	0.760525
20	translation	0.786093	0.678571	0.760525
6	apoptotic process	0.843793	0.367559	0.779331
19	signal transduction	0.844851	0.696429	0.779331
16	translational initiation	0.84649	0.630102	0.779331
13	viral transcription	0.876689	0.551339	0.794321
7	multicellular organism development	0.904077	0.315051	0.80524
14	SRP-dependent cotranslational protein targeting to membrane	0.916953	0.508929	0.80524
6	antibacterial humoral response	0.952865	0	0.811798
12	regulation of transcription, DNA-templated	0.941796	0.400974	0.811798
10	immune response	0.979891	0.220536	0.821281
8	positive regulation of cell proliferation	0.992772	0	0.821281
