# Supplementary material for: Genetic and environmental perturbations lead to regulatory decoherence
Source: eLife. 2019 Mar 5;8:e40538. doi: 10.7554/eLife.40538 (PMC6400502; doi:10.7554/eLife.40538)
Supplement: Supplementary file 7. [file elife-40538-supp7.xlsx]

## Sheet: Sheet1
Supplementary file 7. Individuals classified as healthy or having metabolic syndrome based on a random forests classifier
Prevalence of metabolic syndrome by year:
2001	0.093
2007	0.122
2011	0.124
Prevalence of metabolic syndrome by sex:
Males	0.191
Females	0.057
Comparison of random forests classifications wth American Heart Association criteria (using data from the 2011 timepoint only):
	healthy (random forests classifier)	metabolic syndrome (random forests classifier)
healthy (AHA criteria)	881	19
metabolic syndrome (AHA criteria)	42	104
True positive rate	0.954496	0.845528
