# Supplementary material for: Genetic and environmental perturbations lead to regulatory decoherence
Source: eLife. 2019 Mar 5;8:e40538. doi: 10.7554/eLife.40538 (PMC6400502; doi:10.7554/eLife.40538)
Supplement: Supplementary file 8. [file elife-40538-supp8.xlsx]

## Sheet: Sheet1
Supplementary file 8. Effects of cell type heterogeneity on BMI
Cell type measure	Beta	N	P-value	Measure type
Proportion of neutrophils	-19.8873	590	0.7317	Empirical
Proportion of lymphocytes	-23.3415	590	0.6876	Empirical
Proportion of monocytes	-38.9422	590	0.5063	Empirical
Proportion of eosinophils	-21.1558	590	0.7176	Empirical
Proportion of basophils	-11.9466	590	0.8321	Empirical
Red blood cell count	3.539	2477	<2e-16	Empirical
Hematocrit	-2.603	2477	0.052149	Empirical
Proportion of B.cells.naive	-3.331	2477	0.144146	Inferred (through deconvolution)
Proportion of B.cells.memory	-2.556	2477	0.050649	Inferred (through deconvolution)
Proportion of Plasma.cells	-5.882	2477	0.000713	Inferred (through deconvolution)
Proportion of T.cells.CD8	-3.744	2477	0.008149	Inferred (through deconvolution)
Proportion of T.cells.CD4.naive	-4.323	2477	0.005317	Inferred (through deconvolution)
Proportion of T.cells.CD4.memory.resting	-2.316	2477	0.118747	Inferred (through deconvolution)
Proportion of T.cells.CD4.memory.activate	-6.089	2477	0.001264	Inferred (through deconvolution)
Proportion of T.cells.follicular.helper	-4.65	2477	0.022675	Inferred (through deconvolution)
Proportion of T.cells.regulatory..Tregs.	0.8594	2477	0.649215	Inferred (through deconvolution)
Proportion of T.cells.gamma.delta	2.313	2477	0.175208	Inferred (through deconvolution)
Proportion of NK.cells.resting	-6.823	2477	2.62e-05	Inferred (through deconvolution)
Proportion of NK.cells.activated	-2.013	2477	0.352811	Inferred (through deconvolution)
Proportion of Monocytes	-1.281	2477	0.442551	Inferred (through deconvolution)
Proportion of Macrophages.M0	-6.3	2477	0.000459	Inferred (through deconvolution)
Proportion of Macrophages.M1	-10.34	2477	0.000116	Inferred (through deconvolution)
Proportion of Macrophages.M2	0.7223	2477	0.677972	Inferred (through deconvolution)
Proportion of Dendritic.cells.resting	-4.196	2477	0.014268	Inferred (through deconvolution)
Proportion of Dendritic.cells.activated	-5.078	2477	0.026349	Inferred (through deconvolution)
Proportion of Mast.cells.resting	-4.141	2477	0.00555	Inferred (through deconvolution)
Proportion of Mast.cells.activated	-0.2321	2477	0.882607	Inferred (through deconvolution)
Proportion of Eosinophils	-1.2	2477	0.56778	Inferred (through deconvolution)
Proportion of Neutrophils	-2.658	2477	0.095306	Inferred (through deconvolution)
Axis 2 from ﻿Preininger et al. 2013	0.1759	2477	<2e-16	Inferred (through PCA)
