# Supplementary material for: Genetic and environmental perturbations lead to regulatory decoherence
Source: eLife. 2019 Mar 5;8:e40538. doi: 10.7554/eLife.40538 (PMC6400502; doi:10.7554/eLife.40538)
Supplement: Supplementary file 9. [file elife-40538-supp9.xlsx]

## Sheet: Sheet1
Supplementary file 9. Effects of genotype on cell type heterogeneity
		Genotype effect on cell type proportion
Inferred cell type	SNP	Beta	P-value
Plasma.cells	rs139170_T	0.00645916	0.000338474
T.cells.CD4.naive	rs2969125_A	-0.0105623	2.21006e-05
				Cell type effect on gene expression levels
correlation QTL SNP	Probe 1	Probe 2	Inferred cell type	Probe 1, beta	Probe 1, p-value	Probe 2, beta	Probe 2, p-value
rs139170_T	200062_PM_s_at	11717247_a_at	Plasma.cells	-0.00453969	0.988764	-0.241895	0.452979
rs139170_T	11753659_x_at	11717247_a_at	Plasma.cells	-0.0266063	0.934218	-0.241895	0.452979
rs139170_T	11717247_a_at	11757356_x_at	Plasma.cells	-0.241895	0.452979	0.0856733	0.790409
rs2969125_A	11727807_at	11715738_s_at	T.cells.CD4.naive	0.0867239	0.720991	-1.2875	1.05441e-07
